# Supplementary material for: Effects of Whole Brown Bean and Its Isolated Fiber Fraction on Plasma Lipid Profile, Atherosclerosis, Gut Microbiota, and Microbiota-Dependent Metabolites in Apoe−/− Mice
Source: Nutrients. 2022 Feb 22;14(5):937. doi: 10.3390/nu14050937 (PMC8912725; doi:10.3390/nu14050937)
Supplement: Supplementary file 1 [file nutrients-14-00937-s001.zip]

Archive with 1 entries (1 files):
- nutrients-1583933-supplementary.pdf
